# Supplementary material for: Well-Being of the Baltic Herring and Bycatch Fish Species from FAO Major Fishing Areas 27 According to Microplastic Pollution
Source: Animals (Basel). 2025 Aug 13;15(16):2381. doi: 10.3390/ani15162381 (PMC12382631; doi:10.3390/ani15162381)
Supplement: Supplementary file 1 [file animals-15-02381-s001.zip]

Archive with 1 entries (1 files):
- animals-3782362-supplementary.pdf
